# Supplementary material for: The Tetraspanin Tspan8 Associates with Endothelin Converting Enzyme ECE1 and Regulates Its Activity
Source: Cancers (Basel). 2023 Sep 27;15(19):4751. doi: 10.3390/cancers15194751 (PMC10571763; doi:10.3390/cancers15194751)
Supplement: Supplementary file 1 [file cancers-15-04751-s001.zip]

Archive with 1 entries (1 files):
- cancers-2584345-supplementary.pdf
